# Supplementary material for: Food and Environment During the Late Roman Age at the Site of Alba Fucens (Abruzzi, Italy)
Source: Plants (Basel). 2024 Oct 19;13(20):2930. doi: 10.3390/plants13202930 (PMC11510983; doi:10.3390/plants13202930)
Supplement: Supplementary file 1 [file plants-13-02930-s001.zip]

Archive with 1 entries (1 files):
- Table S1_review.xlsx
