# Supplementary material for: Food and Environment During the Late Roman Age at the Site of Alba Fucens (Abruzzi, Italy)
Source: Plants (Basel). 2024 Oct 19;13(20):2930. doi: 10.3390/plants13202930 (PMC11510983; doi:10.3390/plants13202930)
Supplement: Supplementary file 1 [file plants-13-02930-s001.zip › Table S1_review.xlsx]

## Sheet: Table S1
Alba Fucens - Hercules cistern
					Stratigraphic unit (SU)		605		606		608		610		611		612
					Processed sediment weight (kg)		5		2.8		1.7		1.3		0.8		1
					Concentration (remains/kg)		209		108.2		41.8		36.9		67.5		15
	Taxon	Family	Common name	Habitat	Habitat group	Plant part	I	F	I	F	I	F	I	F	I	F	I	F
Mosses	Bryophyta					seta	5		39		18		4		2		4		72
Fruits and nuts	Corylus avellana L.	Betulaceae	hazelnut	mesophilous mixed woods	natural habitat	pericarp		51		12		4	1	2		16		1	87
	Ficus carica L.	Moraceae	edible fig	alien; human-made habitat and walls	semi-natural habitat	achene	7		6		6		5	2	25		8		59
	Juglans regia L.	Juglandaceae	walnut	alien; habitat: edges of woods, bushes	natural habitat	pericarp		68		8		1							77
						inner membrane		16						1					17
	Prunus avium/cerasus L.	Rosaceae	cherry	mesophilous oak or mixed woods	natural habitat	endocarp	3	3	1										7
	Prunus persica (L.) Batsch	Rosaceae	peach	alien: human-made habitat	semi-natural habitat	endocarp	1				1								2
	Rubus ulmifolius Schott	Rosaceae	blackberry	mesophilous woods and edges of forests	natural habitat	achene	6												6
	Sambucus ebulus L.	Capryfoliaceae	dwarf elderberry	riparian woodlands	natural habitat	endocarp	48	3	7										58
	Sambucus nigra L.	Capryfoliaceae	Europaean elderberry	riparian woodlands	natural habitat	endocarp	75	9	12					1	1				98
	Sambucus ebulus/nigra	Capryfoliaceae	elderberry	riparian woodlands	natural habitat	endocarp				1									1
	Vitis vinifera L.	Vitaceae	grapevine	mediterranean habitats, but often escaped from cultivation	natural habitat	seed	7	17	1		1						1		27
Plants with ritual purposes	Cupressus sempervirens L.	Cupressaceae	cypress	alien; human-made habitat	semi-natural habitat	cone	1	38											39
	Pinus pinea L.	Pinaceae	Mediterranean stone pine	alien; coastal woods and human-made habitat	mixed	cone	1												1
						pericarp							1						1
Spontaneous herbaceous plants	Apiaceae indet.	Apiaceae	umbellifers			mericarp	2		1										3
	Armeria cf. arenaria (Pers.) F.Dietr.	Plumbaginaceae	Jersey thrift	meadows and pastures	semi-natural habitat	capsule	4												4
	Bifora radians M. Bieb.	Apiaceae	wild bishop	uncultivated lands and crops	semi-natural habitat	mericarp			1										1
	Brassica sp. L.	Brassicaceae	mustard plants	human-made habitat (some species); cliffs (other species)	mixed	seed	5												5
	Brassicaceae indet.	Brassicaceae	crucifers			seed	16												16
	Briza media L.	Poaceae	common quaking grass	meadows, pastures, uncultivated lands	semi-natural habitat	caryopsis			11										11
	Carex cf. canescens L.	Cyperaceae	silvery sedge	Carex species occur mainly in humid grasslands and banks	natural habitat	achene									1				1
	Carex cf. muricata L.	Cyperaceae	rough sedge	(see above)	natural habitat	achene			1										1
	Carex cf. pseudocyperus L.	Cyperaceae	hop sedge	(see above)	natural habitat	achene	1												1
	Carex cf. strigosa Huds.	Cyperaceae	thin-spiked wood sedge	(see above)	natural habitat	achene	237												237
	Carex sp. L.	Cyperaceae	true sedge	(see above)	natural habitat	achene	5						1						6
	Carthamus cf. tinctorius L.	Asteraceae	safflower	alien; uncultivated lands	semi-natural habitat	achene	1												1
	Caryophyllaceae indet.	Caryophyllaceae	carnation family			seed	1		1										2
	Cerastium glomeratum Thuill.	Caryophyllaceae	clammy chickweed	meadows, uncultivated lands, crops, vineyards	semi-natural habitat	seed			1										1
	Cerastium sp. Tourn. ex L.	Caryophyllaceae	chickweed	genus Cerastium includes many species which are grows in severals types of habitats, mainly meadows	mixed	seed	2												2
	Chenopodium album L.	Chenopodiaceae	goosefoot	urban and rural habitats on nitrophilous soils	semi-natural habitat	seed	1		5		2		1						9
	Cirsium cf. arvense (L.) Scop.	Asteraceae	Canada thistle	crops, banks, uncultivated lands	mixed	achene	2												2
	Conium maculatum L.	Apiaceae	poison hemlock	mesophilous ruderal vegetation (banks)	semi-natural habitat	mericarp							1						1
	Cyperaceae indet.	Cyperaceae	sedges	Carex species occur mainly in humid grasslands and banks	natural habitat	achene	1												1
	Dianthus sp. L.	Caryophyllaceae	pink	Genus Dianthus includes many species which are grows in severals types of habitats, mainly meadows and cliffs	natural habitat	seed							1						1
	Hypochaeris sp. L.	Asteraceae	cat's ear	meadows	semi-natural habitat	achene	1												1
	Iris sp.	Iridaceae	iris	Iris species occur often in rocky places or (cultivated taxa) in human-made habitats	mixed	seed			1										1
	Lactuca sativa L.	Asteraceae	lettuce	uncultivated lands, road edges	semi-natural habitat	achene											1		1
	Lamiaceae indet.	Lamiaceae	mint family			mericarp	5	2	2										9
	Lamium purpureum L.	Lamiaceae	purple dead-nettle	meadows and distuberd areas	semi-natural habitat	mericarp	1												1
	Marrubium vulgare L.	Lamiaceae	white horehound	uncultivated lands, arid pastures	semi-natural habitat	mericarp	23		1										24
	Medicago polymorpha L.	Fabaceae	toothed burclover	meadows and distuberd areas	semi-natural habitat	pod	3				1								4
						seed					3								3
	Melissa officinalis L.	Lamiaceae	lemon balm	uncultivated lands, human-made habitats	semi-natural habitat	mericarp	1												1
	Mercurialis annua L.	Euphorbiaceae	annual mercury	urban and rural habitats on nitrophilous soils	semi-natural habitat	achene	2	2											4
	Moehringia cf. trinervia (L.) Clairv.	Caryophyllaceae	three-nerved sandwort	mesophilous woods	natural habitat	seed	1												1
	Persicaria sp. Mill.	Polygonaceae	knotweed	Persicaria includes species often growing on humid soils, e.g. along banks	natural habitat	achene	1												1
	Pimpinella major (L.) Huds.	Apiaceae	greater burnet	meadows and bushes areas	mixed	mericarp	49		3										52
	Polygonum rurivagum Jord. ex Boreau	Polygonaceae	-	urban and rural habitats on nitrophilous soils	semi-natural habitat	achene	165	1	143		33		24		6				372
	Polygonaceae indet.	Polygonaceae	knotweed family			fruit	2		1				2						5
	Polygonum sp. L.	Polygonaceae	knotweed		mixed	fruit	1		1				1						3
	Poterium sanguisorba L.	Rosaceae	salad burnet	arid meadows and uncultivated lands, crops, human-made habitats	semi-natural habitat	achene	1												1
	Rumex cf. arifolius All.	Polygonaceae	mountain dock	beech woods	natural habitat	achene	5												5
	Rumex crispus L.	Polygonaceae	curly dock	meadows, human-made habitats	semi-natural habitat	achene	3												3
	Rumex cf. hydrolapathum Huds.	Polygonaceae	great water dock	banks, humid soils	natural habitat	fruit	1												1
	Rumex obtusifolius L.	Polygonaceae	bitter dock	urban and rural habitats on nitrophilous soils	semi-natural habitat	fruit	4				1								5
	Rumex cf. palustris Sm.	Polygonaceae	marsh dock	banks, humid soils	natural habitat	achene			6										6
	Rumex sp. L.	Polygonaceae	dock		mixed	achene	7												7
	Ranunculus arvensis L.	Ranunculaceae	field buttercup	uncultivated arid lands, crops	semi-natural habitat	achene	3		1										4
	Ranunculus sp. L.	Ranunculaceae	buttercup		mixed	achene	1								2				3
	Rosaceae indet.	Rosaceae	rose family			spine	5												5
	Saponaria sp. L.	Caryophyllaceae	common soapwort	Saponaria species grows mainly in meadows and rocky places	mixed	seed			3										3
	Satureja cf. montana L.	Lamiaceae	mountain savory	arid and rocky meadows	natural habitat	mericarp	1												1
	Schoenoplectus cf. lacustris (L.) Palla	Cyperaceae	lakeshore bulrush	banks of rivers and lakes often on muddy soils	natural habitat	achene	1												1
	Scirpus sp. Tourn. ex L.	Cyperaceae	club-rush	wetlands	natural habitat	achene	1												1
	Stachys sylvatica L.	Lamiaceae	hedge woundwort	mesophilous woods	natural habitat	mericarp	1												1
	Stellaria cf. nemorum L.	Caryophyllaceae	wood stitchwort	mesophilous woods	natural habitat	seed	3												3
	Trifolium montanum L.	Fabaceae	mountain clover	arid meadows	natural habitat	seed			2										2
	Urtica dioica L.	Urticaceae	common nettle	urban and rural habitats on nitrophilous soils	semi-natural habitat	seed			28										28
	Vincetoxicum cf. hirundinaria Medik.	Apocynaceae	white swallow-wort	sparse woods and cliffs	natural habitat	seed			1										1
Other	Undetermined						2	88	2						1				93
	Indeterminable							21											21
							721	319	243	21	48	5	38	6	36	16	10	1	1464
